# Supplementary material for: Vaccination by Two DerG LEAPS Conjugates Incorporating Distinct Proteoglycan (PG, Aggrecan) Epitopes Provides Therapy by Different Immune Mechanisms in a Mouse Model of Rheumatoid Arthritis
Source: Vaccines (Basel). 2021 May 2;9(5):448. doi: 10.3390/vaccines9050448 (PMC8147650; doi:10.3390/vaccines9050448)
Supplement: Supplementary file 1 [file vaccines-09-00448-s001.zip]

Archive with 1 entries (1 files):
- vaccines-1164795-supplementary.pdf
